# Supplementary material for: Native Language Influence on Brass Instrument Performance: An Application of Generalized Additive Mixed Models (GAMMs) to Midsagittal Ultrasound Images of the Tongue
Source: Front Psychol. 2019 Nov 27;10:2597. doi: 10.3389/fpsyg.2019.02597 (PMC6890863; doi:10.3389/fpsyg.2019.02597)
Supplement: TABLE S1 — Ultrasound recording parameters for all participants recorded for this study. [file Table_1.XLSX]

## Sheet: Sheet1
Participant	Frequency in MHz	Gain	Scan Depth	Dynamic Range	Frame Rate
S1	6	72	9	90	167
S3	6	46	8	90	181
S4	6	46	10	90	155
S5	6	46	9	90	167
S12	6	46	9	90	167
S14	8	46	9	96	167
S15	8	46	8	102	181
S16	8	46	9	102	167
S17	8	46	8	102	181
S18	8	46	10	99	155
S19	6	46	9	93	167
S20	6	46	8	78	181
S21	8	46	8	90	181
S22	8	46	8	84	181
S24	10	58	8	120	181
S25	8	54	9	117	167
S26	10	66	9	120	167
S27	10	46	9	111	167
S29	8	46	9	96	167
S30	6	46	8	120	181
